# Supplementary material for: Mucosal Immunization with DTaP Confers Protection against Bordetella pertussis Infection and Cough in Sprague-Dawley Rats
Source: Infect Immun. 2021 Nov 16;89(12):e00346-21. doi: 10.1128/IAI.00346-21 (PMC8594602; doi:10.1128/IAI.00346-21)
Supplement: Supplemental file 2 — Supplemental material. Download iai.00346-21-s0002.xlsx, XLSX file, 0.05 MB [file iai.00346-21-s0002.xlsx]

## Sheet: Master sheet
				Log CFUs				Weights (g)				Procyte				IgG PT					IgM PT					IgG Bp					IgM Bp					IgA Bp		IgA PT			Flowcytometry			Histology
		Animal		Lung	Trachea	Nasal lavage		Pre-infection Body wt. (g)	Post-infection Body wt. (g)	Lung wt. (g)		WBC	% PMNs	% Lymphocytes		1 week post prime	2 week post prime	1 week post boost	Challenge		1 week post prime	2 week post prime	1 week post boost	Challenge		1 week post prime	2 week post prime	1 week post boost	Challenge		1 week post prime	2 week post prime	1 week post boost	Challenge		NW	Lung	NW	Lung		Blood PMNs	Blood B cells	Lung PMNs	Acute	Chronic	Total
	MVC	1.1		6.51604	6.60206	5.60206		225	242.55	1.44		3.4	34.7	59.1					50					50					50					50		50	50	50	50		38.7 %		2.00 %	6	0	8
		1.2		6.79539	5.77815	5.54407		227	241.88	2.01		9.5	35.4	60.7					50					50					50					50		50	50	50	50		8.21 %		6.00 %	2	2	4
		1.3		6.5954	5.60206	4.47712		234	220.55	1.15		7	28.8	59.3		50	100	50	50		50	50	50	50		50	400	50	50		50	50	50	50		50	50	50	50		13.5 %		4.25 %	2	0	2
	MVC	2.1		4.77573	4.20412	3.30103		227	248.3	1.35		7.7	27.5	68.6		50	50	50	50		50	50	50	50		100	50	800	1600		50	50	50	50		50	50	50	50		24.9 %	22.9 %	14.0 %	6	11	20
		2.2		4.86332	4.33244	3.30103		250	262.82	1.65		6.1	10.5	84.9			50	50	50			50	50	50			50	50	200			50	50	100		50	50	50	50		11.0 %	29.4 %	3.26 %	3	0	3
		2.3		4.84655	3.74036	3.30103		203	197.23	1.07		15.1	22.1	73.3			50	50	50			50	50	50			100	50	400			50	50	1600		50	50	50	50		24.2 %	31.1 %	3.95 %	4	4	11
	Day 1 IM 1/5th Wp	3.1		6.28919	4.69897	3		223	220.74	1.58		6.44	29.7	65.4		50	50	50	50		50	50	50	50		1600	409600	819200	819200		400	25600	6400	6400		50	50	50	50		29.5 %		1.03 %	3	0	3
		3.2		4.96558	4.74036	3.95424		248	238.5	1.47		5.25	47.2	49.1		50	50	50	50		50	50	50	50		1600	12800	819200	819200		800	3200	102400	25600		50	50	50	50		63.8 %		0.038 %	2	0	2
		3.3		4.73018	4.8451	3.39794		197	197.52	1.02		9.26	37.7	57.9		50	50	50	50		50	50	50	50		3200	25600	819200	819200		800	200	6400	6400		50	50	50	50		37.0 %		0.46 %	1	2	3
		3.4		3.55181	4.69897	3.30103		234	237.33	1.27		9.84	31.8	63.1			100	50	50			50	50	50			819200	819200	819200			3200	6400	6400							27.1 %		4.45 %	1	0	1
	Day 9 IM 1/5th Wp	4.1		3.30103	3.30103	3.30103		195	244.31	1.26		5.9	14.7	80.8		50	50	50	50		50	50	50	50		400	25600	819200	819200		200	3200	102400	6400		50	50	50	50		12.4 %	24.5 %	4.14 %	2	1	3
		4.2		3.66587	3.30103	3.30103		214	244.31	1.39		14.26	7	84.6		50		50	100		50		50	50		400		819200	819200		400		6400	6400		50	50	50	50		8.15 %	11.3 %	5.90 %	2	3	6
		4.3		3.66669	3.30103	3.30103		238	248.4	1.41		9.91	8	89.6		50		50	12800		50		200	50		800		819200	819200		400		6400	6400		50	200	50	50		9.73 %	37.1 %	3.50 %	3	1	4
		4.4		3.51851	3.30103	3.30103		209	228.44	1.25		9.69	6.4	88.6		50	50	50	50		50	50	50	50		3200	25600	204800	819200		400	800	6400	6400		50	50	50	50		4.50 %	22.3 %	4.74 %	4	2	6
	Day 1 IM 1/5th aP	5.1		4.68659	4.81291	3.74036		223	216.23	1.21		5.43	10.4	84.2		50	3200	409600	102400		50	50	50	50		1600	102400	819200	819200		200	100	400	100		50	50	50	50		18.5 %		1.95 %	2	0	2
		5.2		4.86936	5.09691	3.60206		233	236.85	1.33		10.52	18.4	76.4		50	3200		819200		50	50		200		400	25600		819200		50	100		400		50	50	50	50		18.0 %		1.15 %	2	2	4
		5.3		3.30528	5.13033	3.30103		222	223.97	1.27		6.37	29.1	65.9		50	3200	204800	819200		50	50	100	50		800	51200	819200	819200		50	50	400	400		50	50	50	50		18.5 %		1.68 %	2	1	3
		5.4		5.1213	5.20412	3.60206		239	239.62	1.62		4.08	14	77.9		50		819200	819200		50		200	400		800		819200	819200		50		400	400							18.9 %		0.92 %	2	1	3
	Day 9 IM 1/5th aP	6.1		3.30103	3.30103	3.30103		219	241.92	1.3		10.68	16.8	71.5		50	3200	819200	819200		50	50	200	400		800	25600	819200	819200		50	50	200	400		50	50	50	50		18.2 %	25.0 %	5.81 %	2	1	3
		6.2		4.20118	3.30103	3.30103		239	259.75	1.48		1.75	14.3	82.9		50	3200	819200	819200		50	50	800	400		800	102400	819200	819200		100	100	800	400		50	200	50	50		9.21 %	29.2 %	3.77 %	1	1	2
		6.3		3.30103	3.30103	3.30103		208	231.3	1.41		14.63	4	94.1		50	3200	819200	819200		50	50	400	100		800	204800	819200	819200		100	50	400	200		50	50	50	50		6.38 %	45.8 %	5.68 %	1	1	2
		6.4		4.08876	3.30103	3.30103		191	213.33	1.27		3.74	8.7	88		50	3200	819200	819200		50	50	200	400		800	102400	819200	819200		50	200	400	800		50	50	50	50		8.23 %	33.6 %	2.88 %	2	1	3
	Day 1 IN 1/5th aP	7.1		4.68437	5.36173	4.60206		207	203.46	1.18		4.57	39.1	55.8		50	100	50	3200		50	50	50	50		50	50	400	3200		50	50	100	50		50	50	50	50		47.5 %		3.43 %	5	4	11
		7.2		6.07358	5.44716	4.30103		180	181.96	1.17		7.03	26.1	66.1		50	3200	204800	204800		50	50	400	200		50	12800	409600	409600		50	50	200	200		50	50	50	50		19.3 %		13.4 %	4	4	9
		7.3		4.86608	4.92942	3.30103		218	225.46	1.4		9.66	30	65.6		50	3200	819200	819200		50	100	200	50		50	204800	819200	819200		50	200	400	200		50	800	50	400		22.2 %			1	7	9
		7.4		5.33252	5.36173	3.30103		223	220.9	1.25		5.47	18.3	77.5		50	3200	409600	204800		50	50	100	50		800	51200	409600	409600		50	100	100	200		100	200	50	100		8.43 %		5.03 %	1	6	8
	Day 9 IN 1/5th aP	8.1		3.30103	3.30103	3.30103		231	258.83	1.61		8.33	9.4	84.5		50	3200	409600	204800		50	50	100	200		100	51200	819200	819200		50	50	200	400		100	25600	50	1600		14.6 %	18.7 %	7.48 %	1	6	3
		8.2		3.89395	3.30103	3.30103		257	273.33	1.8		4.24	7.1	89.4		50		409600	819200		50		100	200		100		409600	819200		50		200	800		100	200	50	50		8.16 %	25.3 %	3.31 %	1	4	4
		8.3		4.19588	3.30103	3.30103		218	245.28	1.33		10.42	12.9	83.4		50		409600	819200		50		400	400		200		102400	819200		50		200	800		100	200	50	50		11.7 %	27.6 %	5.20 %	1	2	3
		8.4		3.30103	3.8451	3.30103		221	237.51	1.49		9.59	9.5	87		50	3200	204800	409600		50	50	200	200		50	25600	204800	819200		50	50	400	800		100	1600	50	400		9.63 %	29.2 %	6.35 %	3	2	2
	Day 1 OG 1/5th aP	9.1		6.33276	5.23045	3.30103		202	193.14	1.24		8.76	31.3	64.2			50	50	50			50	50	50			50	100	100			50	100	50		50	50	50	50		23.0 %		5.16 %	2	1	3
		9.2		4.77815	5.39794	3.65321		211	211.1	1.26		7.9	40.5	54.1			50	50	50			50	50	50			50	50	50			50	50	50		50	50	50	50		24.1 %		3.83 %	2	2	4
		9.3		4.65387	5.13033	3.77815		246	238.38	1.46		7.74	37.8	57.8		50	50	50	50		50	50	50	50		800	50	50	50		50	50	100	50		50	50	50	50		43.4 %		2.85 %	2	1	3
		9.4		3.97722	5.23045	3.95424		241	232.55	1.35		12.42	16.5	78.7		50	50	50	50		50	50	50	50		50	50	50	200		50	50	50	50		50	50	50	50		12.3 %		1.98 %	1	1	2
	Day 9 OG 1/5th aP	10.1		3.30103	3.30103	3.30103		198	217.88	1.41		2.2	9.1	87.7			50	50	819200			50	50	400			50	800	819200			50	50	3200		50	400	50	50		7.13 %	15.6 %	4.94 %	1	9	10
		10.2		3.30103	3.54407	3.30103		198	219.13	1.12		5.78	29	65.6		50	50		1600		50	50		50		50	50		409600		50	50		400		50	100	50	50		13.8 %	27.4 %	5.06 %	0	2	2
		10.3		3.72964	4	3.30103		202	212.1	1.23		5.63	28.2	66.4		50	50	50	50		50	50	50	50		50	50	50	3200		50	50	50	200		50	50	50	50		24.6 %	20.7 %	7.82 %	1	2	3
		10.4		4.17689	3.30103	3.77815		223	241.82	1.63		11.47	30.6	63.1			50	50	50			50	50	50			50	50	800			50	50	800		50	50	50	50		38.5 %	17.2 %	10.8 %	1	1	2

## Sheet: WBP data
			MVC			Day 9 IM 1/5th Wp				Day 9 IM 1/5th aP				Day 9 IN 1/5th aP				Day 9 OG 1/5th aP
			2.1	2.2	2.3	4.1	4.2	4.3	4.4	6.1	6.2	6.3	6.4	8.1	8.2	8.3	8.4	10.1	10.2	10.3	10.4
	Days
Max cough count	-1		3	0	2	2	0	2	0	6	0	0	9	9	2	0	4	3	1	0	0
	1		6	0	4	0	4	1	2	0	3	1	0	1	2	18	4	5	3	3	1
	2		3	1	0	0	8	10	18	3	3	2	0	0	3	11	2	1	1	2	1
	3		9	0	7	10	13	3	0	11	1	0	0	2	6	0	4	2	0	2	0
	4		5	0	1	21	11	8	1	6	5	1	0	1	4	5	0	7	12	11	5
	5		3	2	7	12	12	7	0	10	0	0	1	0	7	2	0	6	0	5	1
	6		44	0	53	20	5	9	6	0	0	2	1	0	6	3	0	4	9	7	0
	7		83	4	31	7	4	2	2	0	0	3	0	6	0	0	0	0	2	3	36
	8		12	0	32	2	3	1	0	0	0	0	1	19	0	0	0	4	7	7	3
Avg. PenH	-1		0.542673	0.531551	0.484942	0.555499	0.566662	0.497106	0.540565	0.657135	0.509727	0.537939	0.599571	0.528649	0.531407	0.487535	0.627749	0.634463	0.577733	0.556529	0.542684
	1		0.818645	0.620784	1.62788	0.818293	0.756153	0.688479	0.695401	0.628194	0.814822	0.570273	0.786096	0.614475	0.63807	0.858026	0.621397	0.641572	0.670213	1.30019	0.770523
	2		0.867292	0.576522	0.643705	0.788544	0.666594	0.558508	0.719372	0.639978	0.577119	0.680488	0.7424	0.48849	0.579991	0.573077	0.723426	0.721412	0.67011	0.610311	0.796483
	3		0.823291	0.558675	0.65844	0.658284	0.693419	0.659718	0.413835	0.72858	0.531108	0.628342	0.618765	0.520472	0.643145	0.587762	0.663948	0.523845	0.57831	0.492119	0.559127
	4		0.728087	0.576191	0.661731	0.633852	0.708346	0.661376	0.52474	0.634002	0.681777	0.572326	0.708721	0.639281	0.607637	0.527533	0.774271	0.663613	0.829921	0.569806	0.63825
	5		0.901371	0.704986	1.69731	0.657721	0.596212	0.661375	0.49732	0.649236	0.600276	0.62745	0.935634	0.450913	0.59193	0.54277	0.550881	0.632225	0.766378	1.19385	0.6605
	6		0.975155	0.525009	1.59463	0.674568	0.569946	1.08682	0.819633	0.595629	0.538907	0.586187	0.814558	0.489773	0.54861	0.534696	0.667192	0.620477	0.740616	0.801097	0.765876
	7		1.3371	0.643877	1.37694	0.581508	0.61113	0.961789	0.649499	0.571888	0.580008	0.636776	0.820921	0.630738	0.696286	0.510165	0.446624	0.558674	0.630085	1.69426	0.819965
	8		0.780258	0.51219	1.09708	0.671788	0.721413	1.00533	0.733197	0.564587	0.936749	0.554615	0.886583	0.551662	0.618452	0.491714	0.512621	0.607417	0.78586	0.620062	0.735936
Avg. frequency	-1		372.7	414.844	317.782	420.441	366.631	402.689	421.601	501.764	308.748	328.338	430.779	411.868	298.467	366.486	448.335	506.985	476.202	296.435	298.442
	1		323.314	366.282	155.148	190.808	180.139	151.482	169.712	424.678	159.83	305.49	167.186	279.386	219.409	226.759	288.719	385.828	343.476	167.395	268.883
	2		300.502	308.846	208.151	138.735	211.544	262.126	267.508	425.403	291.236	338.88	176.625	324.158	292.139	305.908	319.777	350.68	371.916	190.974	213.615
	3		383.85	287.732	309.031	271.854	230.637	220.423	264.512	445.117	246.452	350.846	233.528	326.911	217.66	244.966	383.324	283.307	322.808	228.032	250.315
	4		340.551	330.452	215.815	286.042	281.481	224.26	252.123	446.933	177.251	379.174	156.924	262.813	210.626	243.05	289.165	329.193	359.77	209.199	204.585
	5		296.969	250.859	133.276	236.018	236.561	195.277	243.792	424.219	217.48	317.11	153.821	199.346	256.26	209.835	276.692	312.65	313.152	177.91	216.444
	6		212.39	265.106	175.203	260.26	195.534	205.445	211.834	355.84	200.56	356.954	164.544	253.748	291.07	241.503	281.513	375.995	384.799	209.158	211.5
	7		223.645	227.041	135.611	248.978	221.389	147.101	183.074	301.501	201.846	292.724	146.633	287.629	246.464	232.82	244.307	255.859	365.616	184.083	156.248
	8		269.487	274.6	139.644	188.416	150.183	108.644	147.598	354.007	123.085	304.615	165.41	291.914	222.381	212.562	231.415	334.627	289.622	182.257	176.612
Avg. PAU	-1		0.735633	0.632958	0.669679	0.739402	0.781663	0.678383	0.701092	0.696852	0.724365	0.8298	0.719495	0.700644	0.818512	0.672849	0.767368	0.764197	0.721863	0.783017	0.772061
	1		0.946884	0.755187	1.26103	0.932254	0.949769	0.93898	0.923898	0.755201	1.03701	0.762502	1.086	0.873294	0.970744	1.02884	0.838395	0.825929	0.956075	1.43092	1.03069
	2		1.03564	0.837047	0.901341	0.941769	0.910247	0.880813	0.879592	0.740498	0.816028	0.845312	1.07788	0.686117	0.836474	0.72966	0.850161	0.915646	0.849343	0.992341	1.04922
	3		1.06855	0.802805	0.902155	0.935657	0.928313	0.980314	0.634954	0.721795	0.820299	0.805417	0.940655	0.759083	0.968503	0.783514	0.772908	0.817864	0.832024	0.734503	0.845975
	4		0.913691	0.811854	0.884611	0.786414	0.956824	0.970249	0.774528	0.727265	0.959987	0.763754	1.0069	0.8838	0.915339	0.760336	0.876042	0.848514	0.993564	0.853719	0.927364
	5		1.22544	0.996604	1.41839	0.902985	0.853996	1.00776	0.738694	0.739941	0.83356	0.817037	1.12116	0.78617	0.853509	0.801434	0.76796	0.886056	0.939021	1.22867	0.967589
	6		1.17802	0.851601	1.66006	0.85557	0.842113	1.19471	1.03367	0.771451	0.793282	0.781807	1.10731	0.779092	0.810463	0.78134	0.84171	0.786537	0.891733	1.11092	0.992846
	7		1.46757	0.943315	1.65411	0.773996	0.87751	0.991143	0.878385	0.744348	0.914685	0.809957	1.10531	0.779555	0.91632	0.738215	0.714156	0.865691	0.833307	1.6885	1.2071
	8		0.88936	0.773818	1.38898	0.891668	0.997742	1.1202	0.919472	0.79978	1.17615	0.79762	1.12717	0.757851	0.882194	0.731597	0.738387	0.800229	0.982971	0.937579	0.963041
Avg. MVb	-1		361.511	327.116	335.221	296.031	285.57	364.102	345.186	456.681	267.099	264.1	331.976	416.023	249.353	312.486	366.369	384.691	345.918	208.372	275.286
	1		274.11	301.476	170.407	162.448	175.234	186.587	173.439	364.86	159.054	281.816	144.328	269.295	205.814	221.99	233.874	313.617	244.394	155.713	238.767
	2		279.895	251.536	239.39	145.572	209.19	253.32	287.979	355.798	243.039	290.691	155.815	326.036	247.736	349.194	283.172	312.031	279.641	175.818	213.581
	3		338.849	232.566	307.174	221.046	209.913	207.787	244.887	439.82	204.213	306.384	199.113	352.392	243.308	264.751	365.368	256.093	280.425	268.258	267.578
	4		306.509	263.356	243.68	271.7	232.587	238.734	248.745	412.299	191.933	311.071	158.369	291.806	223.077	295.99	275.097	333.423	364.747	264.868	239.62
	5		271.986	251.313	166.666	235.708	214.82	204.407	246.181	428.957	211.814	290.939	169.918	240.13	289.945	255.919	260.607	322.889	322.78	216.711	267.874
	6		273.663	247.315	249.178	252.051	205.475	197.749	238.926	312.224	226.15	311.055	176.058	262.629	286.704	272.323	288.02	351.54	353.188	218.376	225.161
	7		363.607	234.171	216.051	238.845	230.297	200.17	213.444	305.641	215.093	288.786	144.54	330.731	244.365	264.894	232.132	288.129	318.954	219.733	199.742
	8		346.172	224.919	207.628	180.516	164.792	158.005	198.278	318.22	127.863	293.407	182.512	385.375	230.951	264.108	222.657	344.853	273.25	218.345	202.376
Avg. TVb	-1		1.12574	0.875047	1.2494	0.819263	0.916667	1.00532	0.952762	0.970646	0.98103	0.907716	0.871897	1.18098	0.968416	0.981535	0.909424	0.823561	0.808743	0.825712	1.10816
	1		1.07213	1.07588	1.38808	1.05521	1.17812	1.43947	1.18262	0.947656	1.15202	1.08826	1.01159	1.20433	1.13349	1.31011	1.03692	0.950701	0.848395	1.18741	1.07581
	2		1.10283	1.07088	1.41461	1.18973	1.23112	1.1611	1.34694	0.932691	0.989634	0.972192	1.0541	1.17907	1.05497	1.29157	0.982052	0.975642	0.847381	1.08934	1.17801
	3		0.995062	0.988315	1.25774	0.951267	1.0841	1.26855	1.11473	1.07014	0.98856	0.955566	1.03881	1.29192	1.30723	1.28785	1.04269	1.022	0.983749	1.39388	1.26765
	4		1.03345	1.02976	1.41771	1.07337	0.998296	1.29174	1.19198	1.0212	1.23435	0.908414	1.16482	1.41621	1.22786	1.42395	1.09534	1.16193	1.14977	1.43773	1.34804
	5		1.10173	1.25773	1.50936	1.14249	1.13476	1.32796	1.24688	1.11806	1.1842	1.0658	1.305	1.44859	1.3439	1.48475	1.06336	1.22517	1.16351	1.36939	1.45066
	6		1.43887	1.16045	1.57811	1.08974	1.24865	1.21965	1.40063	1.02855	1.28335	0.97738	1.23887	1.2534	1.12897	1.33643	1.14372	1.03681	1.00868	1.20201	1.29425
	7		1.77351	1.29636	1.7348	1.09839	1.26302	1.59858	1.33347	1.20304	1.24159	1.19025	1.14772	1.35778	1.16524	1.35146	1.07912	1.2521	0.959132	1.37781	1.49106
	8		1.3896	1.03699	1.59443	1.17055	1.28506	1.63786	1.52096	1.05091	1.14146	1.10391	1.23023	1.52757	1.23606	1.42953	1.1157	1.13347	1.07193	1.3118	1.24646
Avg. Ti	-1		0.0914967	0.0827569	0.109008	0.0833281	0.0931859	0.0824334	0.0854086	0.0666521	0.104696	0.0983315	0.0808517	0.0842979	0.106838	0.0919239	0.0745604	0.0635221	0.0694289	0.113817	0.118166
	1		0.121276	0.110849	0.238303	0.204693	0.190862	0.208944	0.204072	0.081543	0.19813	0.114336	0.187196	0.124305	0.137801	0.153801	0.123922	0.092075	0.105404	0.189452	0.129365
	2		0.120883	0.121608	0.170077	0.234382	0.168146	0.124708	0.133001	0.0838836	0.119341	0.108187	0.172528	0.101611	0.118007	0.115379	0.101377	0.0920461	0.0937264	0.158891	0.147435
	3		0.0920763	0.119433	0.121353	0.126077	0.147127	0.16996	0.121682	0.0797531	0.128436	0.0965596	0.141891	0.106299	0.146784	0.139466	0.0865833	0.107894	0.104042	0.140513	0.130384
	4		0.103565	0.109382	0.185226	0.127151	0.123047	0.146032	0.135479	0.0793058	0.181543	0.0898658	0.186809	0.132306	0.152831	0.136387	0.114217	0.105753	0.0955325	0.149378	0.165757
	5		0.115585	0.142897	0.269628	0.146968	0.145561	0.169172	0.137905	0.0815502	0.147375	0.109031	0.202539	0.142745	0.129893	0.151095	0.113668	0.110294	0.108251	0.166381	0.152378
	6		0.162717	0.124762	0.208934	0.134328	0.156854	0.177219	0.151695	0.0978018	0.152484	0.0945366	0.186878	0.123877	0.111297	0.131714	0.112007	0.0916519	0.0898386	0.147938	0.152402
	7		0.153831	0.146269	0.250699	0.142931	0.14655	0.222278	0.180682	0.118024	0.148565	0.121989	0.213587	0.113856	0.127199	0.139238	0.124278	0.121186	0.090409	0.161453	0.1931
	8		0.12978	0.127147	0.213131	0.181082	0.204199	0.257859	0.192093	0.0931667	0.230894	0.108492	0.175105	0.11704	0.144839	0.143419	0.131326	0.101252	0.121429	0.157889	0.170982
Avg. Te	-1		0.114128	0.098106	0.146475	0.104517	0.123099	0.104421	0.10782	0.0738305	0.15004	0.139341	0.0981687	0.109742	0.164023	0.127696	0.0936725	0.0725873	0.0805235	0.163655	0.161763
	1		0.166242	0.130901	0.358754	0.250137	0.282025	0.331205	0.31572	0.112558	0.317318	0.157728	0.343599	0.196932	0.219273	0.266717	0.176045	0.117372	0.159476	0.379101	0.192663
	2		0.173686	0.177705	0.255335	0.31128	0.253229	0.209074	0.197101	0.108223	0.164848	0.138114	0.307417	0.154339	0.183781	0.155575	0.157227	0.129903	0.134198	0.320424	0.255397
	3		0.125085	0.1901	0.179277	0.174237	0.203867	0.277783	0.196269	0.0907474	0.203882	0.130434	0.232445	0.156535	0.240001	0.214046	0.107016	0.167971	0.153556	0.250543	0.200208
	4		0.149083	0.172909	0.278551	0.158862	0.179904	0.245082	0.210607	0.0951161	0.284556	0.123951	0.324868	0.223828	0.270047	0.199654	0.173017	0.131434	0.137738	0.266191	0.267947
	5		0.174591	0.228958	0.402555	0.197528	0.207946	0.269907	0.211889	0.103208	0.225217	0.159495	0.313612	0.282622	0.192228	0.250161	0.182594	0.148078	0.164554	0.323869	0.23953
	6		0.215839	0.210459	0.301373	0.176741	0.236525	0.263223	0.277677	0.154167	0.237524	0.134215	0.31497	0.231628	0.168711	0.214524	0.184892	0.115121	0.121586	0.307575	0.250907
	7		0.228458	0.248015	0.358474	0.183831	0.214147	0.331318	0.269032	0.179335	0.245342	0.172111	0.362659	0.188284	0.203504	0.226438	0.196121	0.193726	0.133827	0.290973	0.347055
	8		0.165067	0.208216	0.343215	0.246075	0.326391	0.438644	0.3333	0.153739	0.376315	0.167381	0.311518	0.180643	0.224639	0.229646	0.220776	0.130145	0.188042	0.307328	0.269137

## Sheet: raw Cytokine data
			Lung cytokines														Serum cytokines
		Animal	G-CSF	IL1a	IL6	IL1b	IL2	IL4	IFNg	IL5	IL13	IL12p70	GM-CSF	TNFa	IL17a		G-CSF	IL1a	IL6	IL1b	IL2	IL4	IFNg	IL5	IL13	IL12p70	GM-CSF	TNFa	IL17a
	MVC	1.1	5.09754	< 10.7421875	< 3.02734375	424.399	< 2.3193359375	< 0.8544921875	3.77472	< 4.2724609375	< 4.8828125	< 5.6884765625	< 6.4208984375	< 7.12890625	17.358		10.834	< 10.7421875	< 3.02734375	28.183	2.92686	0.0804008	10.4903	8.62666	< 4.8828125	< 5.6884765625	< 6.4208984375	29.1435	52.6666
		1.2	32.6758	< 10.7421875	< 3.02734375	701.523	< 2.3193359375	< 0.8544921875	21.7989	7.31608	< 4.8828125	17.2039	< 6.4208984375	13.2249	37.4641		5.09754	< 10.7421875	< 3.02734375	253.304	106.342	< 0.8544921875	171.757	< 4.2724609375	21.1773	< 5.6884765625	< 6.4208984375	139.972	18.7851
		1.3	12.6192	< 10.7421875	< 3.02734375	1893.44	1.21725	0.183989	15.5487	5.97327	< 4.8828125	8.22974	< 6.4208984375	18.285	42.2225		7.09358	< 10.7421875	< 3.02734375	< 12.5732421875	< 2.3193359375	< 0.8544921875	5.86639	1.6019	< 4.8828125	< 5.6884765625	< 6.4208984375	< 7.12890625	25.0632
	MVC	2.1	10.834	< 10.7421875	< 3.02734375	1536.97	< 2.3193359375	0.0804008	30.4595	3.14478	< 4.8828125	3.58774	< 6.4208984375	< 7.12890625	13.256		0.43427	< 10.7421875	< 3.02734375	31.7802	4.46135	< 0.8544921875	6.38494	< 4.2724609375	< 4.8828125	< 5.6884765625	< 6.4208984375	32.9	31.4854
		2.2	2.95336	< 10.7421875	< 3.02734375	266.194	< 2.3193359375	< 0.8544921875	2.9809	< 4.2724609375	< 4.8828125	< 5.6884765625	< 6.4208984375	< 7.12890625	4.46128		< 8.3984375	< 10.7421875	< 3.02734375	< 12.5732421875	< 2.3193359375	< 0.8544921875	4.30068	< 4.2724609375	< 4.8828125	< 5.6884765625	< 6.4208984375	< 7.12890625	6.58771
		2.3	5.09754	< 10.7421875	< 3.02734375	967.77		< 0.8544921875		< 4.2724609375	< 4.8828125	< 5.6884765625	< 6.4208984375	< 7.12890625	5.74058		0.43427	< 10.7421875	< 3.02734375	364.472	101.289	< 0.8544921875	13.0276	< 4.2724609375	24.5378	< 5.6884765625	< 6.4208984375	176.804	56.7838
	Day 1 IM 1/5th Wp	3.1	93.5853	< 10.7421875	< 3.02734375	687.934	< 2.3193359375	1.54071	47.0981	3.14478	< 4.8828125	33.7799	< 6.4208984375	4.30665	56.3921		25.7914	< 10.7421875	< 3.02734375	< 12.5732421875	< 2.3193359375	0.566654	36.3551	9.91116	< 4.8828125	8.22974	< 6.4208984375	< 7.12890625	246.21
		3.2	7.09358	< 10.7421875	< 3.02734375	1275.02	< 2.3193359375	0.0804008	6.90208	1.6019	< 4.8828125	< 5.6884765625	< 6.4208984375	< 7.12890625	29.4839		10.834	< 10.7421875	< 3.02734375	< 12.5732421875	< 2.3193359375	< 0.8544921875	15.5487	5.97327	< 4.8828125	< 5.6884765625	< 6.4208984375	< 7.12890625	27.4776
		3.3	40.7734	17.679	< 3.02734375	591.493	< 2.3193359375	0.839603	35.8649	1.6019	< 4.8828125	21.7813	< 6.4208984375	19.2091	25.8688		22.6336	< 10.7421875	< 3.02734375	< 12.5732421875	< 2.3193359375	0.658535	29.4739	8.62666	< 4.8828125	13.3669	< 6.4208984375	< 7.12890625	27.0757
		3.4	27.3456	28.3653	< 3.02734375	803.136	< 2.3193359375	0.28293	12.5215	4.5886	< 4.8828125	16.2616	< 6.4208984375	19.2091	11.1887		16.0704	< 10.7421875	< 3.02734375	633.793	215.613	1.1061	41.2475	< 4.2724609375	49.6237	0.719403	< 6.4208984375	249.205	2.29675
	Day 9 IM 1/5th Wp	4.1	41.4955	< 10.7421875	< 3.02734375	443.217	< 2.3193359375	4.47197	76.3612	3.14478	< 4.8828125	40.2751	< 6.4208984375	< 7.12890625	33.2829		343.115	< 10.7421875	< 3.02734375	6.54837	< 2.3193359375	37.6774	313.507	3.14478	< 4.8828125	589.082	90.6099	< 7.12890625	392.947
		4.2	378.431	< 10.7421875	< 3.02734375	748.275	< 2.3193359375	2.38706	354.652	3.14478	< 4.8828125	412.015	< 6.4208984375	< 7.12890625	61.281		40.7734	< 10.7421875	< 3.02734375	< 12.5732421875	< 2.3193359375	1.1061	94.6141	7.97495	< 4.8828125	172.035	< 6.4208984375	< 7.12890625	56.9795
		4.3	1825.84	< 10.7421875	< 3.02734375	517.024		70.5549		8.62666	< 4.8828125	1121.01	< 6.4208984375		39.0525		814.831	49.9564	< 3.02734375	445.101	190.257	13.8741	334.902	5.97327	153.197	1968.46	< 6.4208984375	618.664	349.489
		4.4	22.6336	< 10.7421875	< 3.02734375	297.585	< 2.3193359375	< 0.8544921875		3.14478	< 4.8828125	20.8817	< 6.4208984375	19.2091	7.0098		31.9238	< 10.7421875	< 3.02734375	1347.67	381.211	1.71205	51.4735	14.8582	73.3751	3.58774	< 6.4208984375	645.785	15.3118
	Day 1 IM 1/5th aP	5.1	2.95336	< 10.7421875	< 3.02734375	383.151	< 2.3193359375	< 0.8544921875	5.34628	1.6019	< 4.8828125	< 5.6884765625	< 6.4208984375	< 7.12890625	8.2709		5.09754	< 10.7421875	< 3.02734375	< 12.5732421875	< 2.3193359375	< 0.8544921875	25.0259	1.6019	< 4.8828125	< 5.6884765625	< 6.4208984375	< 7.12890625	35.2761
		5.2	63.029	1.94601	< 3.02734375	868.233	< 2.3193359375	0.37921	10.9993	3.14478	< 4.8828125	18.1364	< 6.4208984375	6.44372	11.6032		19.3993	< 10.7421875	< 3.02734375	< 12.5732421875	< 2.3193359375	0.28293	72.2676	3.14478	< 4.8828125	16.2616	< 6.4208984375	< 7.12890625	18.5815
		5.3	12.6192	7.12235	0.157971	836.612	7.28825	0.473638	8.44606	4.5886	< 4.8828125	14.3442	< 6.4208984375	27.5931	11.6032		7.09358	< 10.7421875	< 3.02734375	420.64	145.18	< 0.8544921875	21.0522	3.14478	37.7322	< 5.6884765625	< 6.4208984375	229.792	14.4907
		5.4	5.09754	< 10.7421875	< 3.02734375	553.221	< 2.3193359375	< 0.8544921875	5.34628	1.6019	< 4.8828125	< 5.6884765625	< 6.4208984375	< 7.12890625	7.2205		12.6192	< 10.7421875	< 3.02734375	< 12.5732421875	< 2.3193359375	< 0.8544921875	6.38494	5.97327	< 4.8828125	< 5.6884765625	< 6.4208984375	< 7.12890625	16.5406
	Day 9 IM 1/5th aP	6.1	5.09754	< 10.7421875	< 3.02734375	409.375	< 2.3193359375	< 0.8544921875	3.77472	< 4.2724609375	< 4.8828125	< 5.6884765625	< 6.4208984375	< 7.12890625	6.16466		2.95336	< 10.7421875	< 3.02734375	< 12.5732421875	< 2.3193359375	< 0.8544921875	16.5534	5.97327	< 4.8828125	< 5.6884765625	< 6.4208984375	< 7.12890625	10.3582
		6.2	10.834	< 10.7421875	< 3.02734375	431.921	< 2.3193359375	< 0.8544921875	6.38494	1.6019	< 4.8828125	0.719403	< 6.4208984375	< 7.12890625	11.6032		< 8.3984375	< 10.7421875	< 3.02734375	< 12.5732421875	< 2.3193359375	< 0.8544921875	< 4.0283203125	< 4.2724609375	< 4.8828125	< 5.6884765625	< 6.4208984375	< 7.12890625	33.0834
		6.3	7.09358	< 10.7421875	< 3.02734375	253.304	< 2.3193359375	< 0.8544921875	6.64368	1.6019	< 4.8828125	< 5.6884765625	< 6.4208984375	< 7.12890625	6.16466		7.09358	< 10.7421875	< 3.02734375	< 12.5732421875	< 2.3193359375	< 0.8544921875	4.82445	7.31608	< 4.8828125	< 5.6884765625	< 6.4208984375	< 7.12890625	7.85134
		6.4	8.99711	< 10.7421875	< 3.02734375	227.587	< 2.3193359375	< 0.8544921875	5.60654	< 4.2724609375	< 4.8828125	< 5.6884765625	< 6.4208984375	< 7.12890625	7.43099		8.99711	< 10.7421875	< 3.02734375	< 12.5732421875	< 2.3193359375	< 0.8544921875	3.24623	8.62666	< 4.8828125	< 5.6884765625	< 6.4208984375	< 7.12890625	9.10781
	Day 1 IN 1/5th aP	7.1	7.09358	17.679	< 3.02734375	750.229	< 2.3193359375	0.183989	7.93254	4.5886	< 4.8828125	< 5.6884765625	< 6.4208984375	< 7.12890625	7.85134		21.027	< 10.7421875	< 3.02734375	< 12.5732421875	< 2.3193359375	0.0804008	127.625	5.97327	< 4.8828125	< 5.6884765625	< 6.4208984375	< 7.12890625	23.0448
		7.2	27.3456	71.7378	< 3.02734375	2287.32		1.01784	37.335	3.14478	< 4.8828125	19.9747	< 6.4208984375	30.6649	15.5169		11.7324	< 10.7421875	< 3.02734375	10.1672	< 2.3193359375	< 0.8544921875	10.9993	4.5886	< 4.8828125	< 5.6884765625	< 6.4208984375	< 7.12890625	25.0632
		7.3	826.228	< 10.7421875	< 3.02734375	1174.22	18.4427	18.9273	379.275	1.6019	5.45934	556.976	< 6.4208984375	40.7328	10.3582		16.0704	< 10.7421875	< 3.02734375	33.5785	14.2939	0.0804008	6.38494	9.27187	< 4.8828125	< 5.6884765625	< 6.4208984375	42.11	8.68971
		7.4	14.3624	< 10.7421875	< 3.02734375	1314.39	< 2.3193359375	< 0.8544921875		3.14478	< 4.8828125	6.00103	< 6.4208984375		8.89885		8.99711	< 10.7421875	< 3.02734375	< 12.5732421875	< 2.3193359375	< 0.8544921875	5.86639	3.14478	< 4.8828125	< 5.6884765625	< 6.4208984375	< 7.12890625	18.9887
	Day 9 IN 1/5th aP	8.1	123.82	< 10.7421875	< 3.02734375	454.529		< 0.8544921875	28.9807	1.6019	< 4.8828125	58.7821	< 6.4208984375	< 7.12890625	88.046		8.99711	< 10.7421875	< 3.02734375	< 12.5732421875	< 2.3193359375	< 0.8544921875	7.41791	7.31608	< 4.8828125	< 5.6884765625	< 6.4208984375	< 7.12890625	1.85658
		8.2	5.09754	< 10.7421875	< 3.02734375	435.684	< 2.3193359375	< 0.8544921875	3.24623	< 4.2724609375	< 4.8828125	< 5.6884765625	< 6.4208984375	< 7.12890625	4.88899		5.09754	< 10.7421875	< 3.02734375	< 12.5732421875	< 2.3193359375	< 0.8544921875	5.86639	4.5886	< 4.8828125	< 5.6884765625	< 6.4208984375	< 7.12890625	65.7666
		8.3	42.2155	< 10.7421875	< 3.02734375	537.961	< 2.3193359375	0.183989	45.6373	3.14478	< 4.8828125	23.5599	< 6.4208984375	13.2249	10.3582		7.09358	< 10.7421875	< 3.02734375	29.9817	11.2053	< 0.8544921875	3.77472	< 4.2724609375	< 4.8828125	< 5.6884765625	< 6.4208984375	37.9398	4.03211
		8.4	16.0704	< 10.7421875	< 3.02734375	511.323	< 2.3193359375	< 0.8544921875	7.93254	< 4.2724609375	< 4.8828125	6.00103	< 6.4208984375	< 7.12890625	7.0098		8.99711	< 10.7421875	< 3.02734375	< 12.5732421875	< 2.3193359375	< 0.8544921875	6.38494	3.14478	< 4.8828125	< 5.6884765625	< 6.4208984375	< 7.12890625	9.10781
	Day 1 OG 1/5th aP	9.1	68.3753	< 10.7421875	< 3.02734375	1443.97	< 2.3193359375	0.37921	58.746	5.97327	< 4.8828125	20.8817	< 6.4208984375	8.11217	159.89		10.834	< 10.7421875	< 3.02734375	51.5617	23.0065	0.37921	144.332	0.75471	< 4.8828125	< 5.6884765625	< 6.4208984375	54.0809	375.18
		9.2	42.9334	< 10.7421875	< 3.02734375	1133.38	< 2.3193359375	0.0804008	32.1822	3.14478	< 4.8828125	10.3437	< 6.4208984375	< 7.12890625	9.10781		0.43427	< 10.7421875	< 3.02734375	< 12.5732421875	< 2.3193359375	< 0.8544921875	128.819	< 4.2724609375	< 4.8828125	< 5.6884765625	< 6.4208984375	< 7.12890625	7.0098
		9.3	5.09754	< 10.7421875	< 3.02734375	726.816	< 2.3193359375	< 0.8544921875	8.44606	< 4.2724609375	< 4.8828125	< 5.6884765625	< 6.4208984375	< 7.12890625	12.8435		17.7481	< 10.7421875	< 3.02734375	< 12.5732421875	< 2.3193359375	0.0804008	36.8451	7.97495	< 4.8828125	< 5.6884765625	< 6.4208984375	< 7.12890625	37.0666
		9.4	10.834	< 10.7421875	< 3.02734375	797.242	< 2.3193359375	0.0804008		3.14478	< 4.8828125	6.00103	< 6.4208984375	8.11217	14.0796		0.43427	< 10.7421875	< 3.02734375	< 12.5732421875	< 2.3193359375	< 0.8544921875	5.34628	< 4.2724609375	< 4.8828125	< 5.6884765625	< 6.4208984375	< 7.12890625	11.1887
	Day 9 OG 1/5th aP	10.1	17.7481	< 10.7421875	< 3.02734375	684.056	< 2.3193359375	0.0804008	9.2144	1.6019	< 4.8828125	14.3442	< 6.4208984375	< 7.12890625	14.4907		5.09754	< 10.7421875	< 3.02734375	< 12.5732421875	< 2.3193359375	< 0.8544921875	3.77472	4.5886	< 4.8828125	< 5.6884765625	< 6.4208984375	< 7.12890625	14.9015
		10.2	22.6336	7.12235	< 3.02734375	420.64	< 2.3193359375	0.37921	7.93254	3.8757	< 4.8828125	19.9747	< 6.4208984375	10.8673	10.1502		5.09754	< 10.7421875	< 3.02734375	< 12.5732421875	< 2.3193359375	< 0.8544921875	5.34628	< 4.2724609375	< 4.8828125	< 5.6884765625	< 6.4208984375	< 7.12890625	5.31539
		10.3	16.9128	< 10.7421875		760.002		< 0.8544921875			< 4.8828125	< 5.6884765625	< 6.4208984375	< 7.12890625	19.3956		10.834	< 10.7421875	< 3.02734375	245.948	115.472	0.0804008	18.557	5.97327	24.9279	< 5.6884765625	< 6.4208984375	155.849	5.31539
		10.4	5.09754	< 10.7421875	< 3.02734375	971.774	< 2.3193359375	< 0.8544921875		1.6019	< 4.8828125	< 5.6884765625	< 6.4208984375	< 7.12890625	74.3182		8.05492	< 10.7421875	< 3.02734375	< 12.5732421875	< 2.3193359375	< 0.8544921875	14.542	4.5886	< 4.8828125	< 5.6884765625	< 6.4208984375	< 7.12890625	239.699
